# Supplementary material for: Global, regional and national burden of skin and subcutaneous diseases: a systematic analysis of the Global Burden of Disease Study 2021
Source: Int Health. 2025 Jun 28;18(2):183–96. doi: 10.1093/inthealth/ihaf070 (PMC13017215; doi:10.1093/inthealth/ihaf070)
Supplement: ihaf070_Supplemental_Files [file ihaf070_supplemental_files.zip]

Archive with 4 entries (4 files):
- Supplementary Figures.docx
- Supplementary Information (A).docx
- Supplementary Information (B).docx
- Supplementary Table.docx
